# Supplementary material for: Identification of Multi-Target Anti-AD Chemical Constituents From Traditional Chinese Medicine Formulae by Integrating Virtual Screening and In Vitro Validation
Source: Front Pharmacol. 2021 Jul 16;12:709607. doi: 10.3389/fphar.2021.709607 (PMC8322649; doi:10.3389/fphar.2021.709607)
Supplement: Supplementary file 1 [file Table3.XLSX]

## Sheet: Sheet3
Number	Structure	Source	Name	Number of predicted targets	Predicted targets	Num_H Acceptors_Lipinski	Num_H Donors_Lipinski	ALogP	ADMET_Solubility	ADMET_Solubility level	ADMET_BBB	ADMET_BBB level	ADMET_CYP2D6 Prediction	ADMET_Hepatotoxic Prediction	ADMET_Absorption level	TOPKAT_Ames Prediction
1	Oc1cc(O)c2OC(=CC(=O)c2c1)CCc3ccccc3	Chenxiang	Compound1760	10	ESR1 ALOX12 ACAT1 ACHE BACE1 CDK5 PTGS2 GABRG1 NOS2 MAOB	4	2	3.429	-3.772	3	-0.168	2	FALSE	FALSE	0	Non-Mutagen
2	COc1cc(CCC(=O)CCCCc2ccccc2)ccc1O	Yizhiren	Compound7883	10	ESR1 HTR4 ADORA2A ACAT1 ACHE PTGS2 GABRG1 MAOB GRM2 PDE4B	3	1	4.86	-4.461	2	0.604	1	FALSE	FALSE	0	Non-Mutagen
3	COc1cc2OC(=CC(=O)c2cc1O)CCc3ccccc3	Chenxiang	Compound1776	9	ESR1 ACAT1 ACHE APP BACE1 PTGS2 GABRG1 NOS2 MAOB	4	1	3.655	-4.302	2	0.09	1	FALSE	FALSE	0	Non-Mutagen
4	COc1ccc(\C=C\c2cc(O)cc(O)c2)cc1O	Dahuang	Compound2309	9	ESR1 ALOX12 ACHE APP PTGS2 GSK3B NOS2 MAOB MAPT	4	3	3.073	-2.798	3	-0.333	2	FALSE	FALSE	0	Non-Mutagen
5	Oc1ccc(CCNC(=O)\C=C/c2ccc(O)cc2)cc1	Maidong	Compound5466	9	ESR1 HTR1A ACHE GRIA1 APP PTGS2 NOS2 IDE MAOB	4	3	2.926	-2.617	3	-0.385	2	FALSE	FALSE	0	Non-Mutagen
6	Oc1ccc(CCNC(=O)\C=C\c2ccc(O)cc2)cc1	Maidong	Compound5467	9	ESR1 HTR1A ACHE GRIA1 APP PTGS2 NOS2 IDE MAOB	4	3	2.926	-2.617	3	-0.385	2	FALSE	FALSE	0	Non-Mutagen
7	CCCCc1ccc(CCNC(=O)\C=C\c2ccc(O)c(OC)c2)cc1	Tusizi	Compound7297	9	ESR1 ALOX12 HTR1A ACHE PTGS2 NOS2 IDE MAOB MAPT	4	2	5.006	-4.508	2	0.446	1	FALSE	FALSE	0	Non-Mutagen
8	COC1=CC(=O)OC(=C1)\C=C\c2ccc(OC)c(OC)c2	Yuanzhi	Compound8169	9	ESR1 ACHE APP PTGS2 GSK3B NOS2 MAOB MAPT TNF	5	0	2.194	-3.13	3	-0.315	2	FALSE	FALSE	0	Non-Mutagen
9	COc1cc(\C=C/C(=O)\C=C/c2ccc(O)cc2)ccc1O	Yujin	MOL004332	9	ESR1 ACHE APP PTGS2 GSK3B NOS2 MAOB MAPT TNF	4	2	3.659	-3.561	3	-0.097	2	FALSE	FALSE	0	Non-Mutagen
10	Oc1ccc2C(=O)C=C(CCc3ccccc3)Oc2c1	Chenxiang	Compound1777	8	ESR1 ACHE APP BACE1 PTGS2 GABRG1 NOS2 MAOB	3	1	3.671	-4.241	2	0.236	1	FALSE	FALSE	0	Non-Mutagen
11	COc1ccc2OC(=CC(=O)c2c1)CCc3ccccc3	Chenxiang	Compound1790	8	ESR1 ACHE APP BACE1 PTGS2 GABRG1 NOS2 MAOB	3	0	3.897	-4.857	2	0.494	1	FALSE	FALSE	0	Non-Mutagen
12	COc1cc(CC\C=C\C(=O)CCc2ccc(O)c(OC)c2)ccc1O	Ganjiang	Compound3883	8	ESR1 ACHE APP PTGS2 GABRG1 NOS2 MAOB PDE4B	5	2	4.579	-4.105	2	0.046	1	FALSE	FALSE	0	Non-Mutagen
13	COc1cc(CCC(=O)\C=C\CCc2ccc(O)cc2)ccc1O	Ganjiang	Compound3885	8	ESR1 ACHE APP PTGS2 GABRG1 NOS2 MAOB MAPT	4	2	4.595	-4.042	2	0.192	1	FALSE	FALSE	0	Non-Mutagen
14	COc1ccc(C[C@H]2COC(=O)[C@H]2Cc3ccc(O)c(OC)c3)cc1OC	Niubangzi	Compound5663	8	ESR1 ALOX12 ACHE PTGS2 GABRG1 GSK3B PDE4A TNF	6	1	3.743	-4.381	2	-0.165	2	FALSE	FALSE	0	Non-Mutagen
15	COc1cc(C[C@H](O)CCCCCc2ccccc2)ccc1O	Yizhiren	Compound7871	8	ESR1 ALOX12 ACHE BACE1 PTGS2 GRM2 PDE4A PDE4B	3	2	5.046	-4.096	2	0.606	1	FALSE	FALSE	0	Non-Mutagen
16	COc1cc(\C=C\C(=O)CCCCc2ccccc2)ccc1O	Yizhiren	Compound7884	8	ESR1 ACHE APP PTGS2 GABRG1 NOS2 MAOB MAPT	3	1	4.837	-4.537	2	0.597	1	FALSE	FALSE	0	Non-Mutagen
17	COc1cc(C[C@H]2COC(=O)[C@@H]2Cc3ccc(O)c(OC)c3)ccc1O	Lianqiao	MOL000537	8	ESR1 ACHE BACE1 PTGS2 GABRG1 GSK3B PDE4A TNF	6	2	3.518	-4.039	2	-0.423	2	FALSE	FALSE	0	Non-Mutagen
18	COc1ccc(\C=C\COC(=O)\C=C\c2ccc(O)c(OC)c2)cc1O	Chuanxiong	MOL002192	8	ESR1 ACHE APP PTGS2 GSK3B NOS2 MAOB MAPT	6	2	3.687	-3.58	3	-0.371	2	FALSE	FALSE	0	Non-Mutagen
19	COc1cc(CCC(=O)C[C@H](O)CCc2ccc(O)cc2)ccc1O	Ganjiang	MOL002487	8	ESR1 ALOX12 ACHE APP PTGS2 GABRG1 MAOB TNF	5	3	3.516	-2.887	3	-0.47	2	FALSE	FALSE	0	Non-Mutagen
20	Oc1ccc(O)c2C(=O)C=C(CCc3ccccc3)Oc12	Chenxiang	MOL002895	8	ESR1 ACAT1 ACHE BACE1 PTGS2 GABRG1 NOS2 MAOB	4	2	3.429	-3.765	3	-0.168	2	FALSE	FALSE	0
21	COc1cc(CCC(=O)CC(=O)CCc2ccc(O)cc2)ccc1O	Yujin	MOL004301	8	ESR1 HTR4 ACHE APP PTGS2 GABRG1 MAOB PDE4A	5	2	3.617	-3.328	3	-0.384	2	FALSE	FALSE	0	Non-Mutagen
22	COc1cc(\C=C/C(=O)\C=C/c2ccc(O)c(OC)c2)ccc1O	Yujin	MOL004303	8	ESR1 ACHE APP PTGS2 GSK3B NOS2 MAOB MAPT	5	2	3.643	-3.663	3	-0.243	2	FALSE	FALSE	0	Non-Mutagen
23	COc1cc(\C=C/C=C/C(=O)\C=C/c2ccc(O)c(OC)c2)ccc1O	Yujin	MOL004312	8	ESR1 ACHE APP PTGS2 GSK3B NOS2 MAOB MAPT	5	2	4.111	-3.89	3	-0.099	2	FALSE	FALSE	0	Non-Mutagen
24	Oc1ccc2OC(=CC(=O)c2c1)CCc3ccccc3	Chenxiang	MOL010497	8	ESR1 ACHE APP BACE1 PTGS2 GABRG1 NOS2 MAOB	3	1	3.671	-4.24	2	0.236	1	FALSE	FALSE	0	Non-Mutagen
25	COc1cc(\C=C/c2ccc(O)c(OC)c2)ccc1O	Yinxingye	MOL011567	8	ESR1 ACHE APP PTGS2 GSK3B NOS2 MAOB MAPT	4	2	3.299	-3.334	3	-0.076	2	FALSE	FALSE	0	Non-Mutagen
26	COc1ccc(\C=C\COC(=O)\C(=C/C)\COC(=O)\C(=C\C)\C)cc1OC	Chaihu	Compound1252	7	ESR1 ACHE APP PTGS2 GSK3B MAOB TNF	6	0	4.42	-4.307	2	0.099	1	FALSE	FALSE	0
27	O=C1C=C(CCc2ccccc2)Oc3ccccc13	Chenxiang	Compound1797	7	ESR1 ACHE BACE1 PTGS2 GABRG1 NOS2 MAOB	2	0	3.913	-4.867	2	0.641	1	FALSE	FALSE	0	Non-Mutagen
28	COc1cc(CCC(=O)C[C@H](O)CCc2ccc(O)cc2)ccc1O	Ganjiang	Compound3895	7	ESR1 ACHE APP PTGS2 GABRG1 MAOB TNF	5	3	3.516	-2.887	3	-0.47	2	FALSE	FALSE	0	Non-Mutagen
29	COC1=C[C@@]23CCN(C)[C@@H](Cc4ccc(OC)c(O)c24)C3=CC1=O	Huanglian	Compound4457	7	ESR1 ALOX12 HTR2A HTR4 ACHE APP NOS2	5	1	1.913	-3.555	3	-0.502	2	FALSE	FALSE	0	Non-Mutagen
30	COC1=CC(=O)OC(=C1)\C=C\c2ccc3OCOc3c2	Yuanzhi	Compound8174	7	ESR1 ACHE GABRG1 NOS2 MAOB MAPT TNF	5	0	1.995	-3.261	3	-0.376	2	FALSE	FALSE	0	Non-Mutagen
31	COc1cc2C=CC(=O)Oc2cc1OCC=C(C)C	Yuanzhi	Compound8191	7	ESR1 ACHE BACE1 GABRG1 NOS2 MAOB TNF	4	0	3.332	-4.183	2	0.178	1	FALSE	FALSE	0	Non-Mutagen
32	COc1ccc(\C=C/[C@H](C=C)c2ccc(O)cc2)cc1	Zhimu	Compound8284	7	ESR1 ACHE APP PTGS2 GSK3B MAOB MAPT	2	1	4.331	-4.338	2	0.714	0	FALSE	FALSE	0	Non-Mutagen
33	O=C(CCc1ccccc1)\C=C\C=C\c2ccccc2	Yujin	MOL000227	7	ESR1 ADORA2A ACHE PTGS2 GABRG1 NOS2 TNF	1	0	4.651	-4.94	2	1.01	0	FALSE	FALSE	0	Non-Mutagen
34	COc1ccc(C[C@H]2COC(=O)[C@@H]2Cc3ccc(O)c(OC)c3)cc1OC	Lianqiao	MOL000523	7	ESR1 ACHE PTGS2 GABRG1 GSK3B PDE4A TNF	6	1	3.743	-4.381	2	-0.165	2	FALSE	FALSE	0	Non-Mutagen
35	CCOC(=O)\C=C\c1ccc(OC)cc1	Guizhi	MOL002062	7	ESR1 ACHE APP PTGS2 GABRG1 GSK3B MAOB	3	0	2.485	-2.868	3	0.058	1	FALSE	FALSE	0	Non-Mutagen
36	CCOC(=O)\C=C/c1ccc(OC)cc1	Shengjiang	MOL004266	7	ESR1 ACHE APP PTGS2 GABRG1 GSK3B MAOB	3	0	2.485	-2.868	3	0.058	1	FALSE	FALSE	0	Non-Mutagen
37	NC(=O)OCCCc1ccccc1	Banxia	MOL004738	7	HTR2A ADORA2A ACHE BACE1 PTGS2 GABRG1 GRM2	3	2	2.172	-2.33	3	-0.318	2	FALSE	FALSE	0	Non-Mutagen
38	COc1cc2CC[N@H+](C)[C@@H]3CC4(C=CC(=O)C=C4)c(c1OC)c23	Lianzixin	MOL009172	7	HTR1A HTR6 ACHE CHRNA7 BCHE GABRG1 SIGMAR1	4	1	0.93	-3.037	3	-0.474	2	FALSE	FALSE	0	Non-Mutagen
39	COc1cc(C[C@H](O)CCCCCc2ccccc2)ccc1O	Yizhiren	MOL009344	7	ESR1 ACHE BACE1 PTGS2 GRM2 PDE4A PDE4B	3	2	5.046	-4.096	2	0.606	1	FALSE	FALSE	0	Non-Mutagen
40	COc1ccc(\C=C/[C@@H](C=C)c2ccc(O)cc2)cc1	Gouqizi	MOL009637	7	ESR1 ACHE APP PTGS2 GSK3B MAOB MAPT	2	1	4.331	-4.338	2	0.714	0	FALSE	FALSE	0	Non-Mutagen
41	COc1cc(ccc1O)[C@@H](C=C)\C=C/c2ccc(O)cc2	Tiandong	4886	6	ESR1 ACHE APP PTGS2 GSK3B MAPT	3	2	4.089	-3.799	3	0.31	1	FALSE	FALSE	0	Non-Mutagen
42	COc1ccc(cc1O)[C@@H](C=C)\C=C/c2ccc(O)cc2	Tiandong	3_-Hydroxy-4_-methoxy-4_-dehydroxynyasol	6	ESR1 ACHE APP PTGS2 GSK3B MAPT	3	2	4.089	-3.784	3	0.31	1	FALSE	FALSE	0	Non-Mutagen
43	COC1=C[C@@]23CCN(C)[C@@H](Cc4cc(O)c(OC)cc24)C3=CC1=O	Huanglian	Compound4443	6	ESR1 HTR2A HTR4 ACHE APP NOS2	5	1	1.913	-3.574	3	-0.502	2	FALSE	FALSE	0	Non-Mutagen
44	Oc1cc([O-])cc(CCc2ccccc2)c1	Shanyao	Compound6307	6	HTR2A ADORA2A ACHE BACE1 PTGS2 CHRM2	2	1	3.073	-3.247	3	0.193	1	FALSE	FALSE	0	Non-Mutagen
45	CCOC(=O)\C=C\c1nccc2c3ccc(C=O)cc3[nH]c12	Banxia	Compound905	6	ESR1 PTGS2 GABRG1 GSK3B NOS2 MAPT	5	1	3.032	-4.672	2	-0.322	2	FALSE	FALSE	0	Non-Mutagen
46	Oc1ccc(O)c(COC(=O)c2ccccc2)c1	Taoren	MOL001373	6	ESR1 ALOX12 ACHE GABRG1 MAOB TNF	4	2	2.784	-2.792	3	-0.367	2	FALSE	FALSE	0	Non-Mutagen
47	COc1cc([O-])ccc1C(=O)\C=C\c2ccc(O)cc2	Changpu	MOL002955	6	ALOX12 ACHE APP PTGS2 MAOB MAPT	4	1	2.498	-3.069	3	-0.4	2	FALSE	FALSE	0	Non-Mutagen
48	COc1cc(\C=C/C2=CC(=O)C[C@H](O2)c3ccc(O)c(OC)c3)ccc1O	Yujin	MOL004259	6	ESR1 ACHE APP PTGS2 MAOB MAPT	6	2	3.213	-3.829	3	-0.517	2	FALSE	FALSE	0	Non-Mutagen
49	O[C@H](CC(=O)CCc1ccccc1)\C=C\c2ccccc2	Yujin	MOL004260	6	ESR1 ADORA2A ACHE GRIA1 PTGS2 NOS2	2	1	3.707	-3.507	3	0.389	1	FALSE	FALSE	0	Non-Mutagen
50	CCOC(=O)\C=C\c1ccc(O)c(OC)c1	Yujin	MOL004265	6	ACHE APP PTGS2 GSK3B MAOB MAPT	4	1	2.243	-2.356	3	-0.346	2	FALSE	FALSE	0	Non-Mutagen
51	O=C(CC\C=C/c1ccccc1)CCc2ccccc2	Yujin	MOL004317	6	ESR1 ADORA2A ACHE PTGS2 GABRG1 NOS2	1	0	4.674	-4.865	2	1.017	0	FALSE	FALSE	0	Non-Mutagen
52	Oc1ccc(C(=O)\C=C/c2ccccc2)c(O)c1	Gancao	MOL004964	6	ESR1 ACHE APP PTGS2 NOS2 MAOB	3	2	3.218	-3.098	3	-0.092	2	FALSE	FALSE	0	Non-Mutagen
53	CC1(C)Oc2ccc(C(=O)\C=C\c3ccc(O)cc3)c(O)c2C=C1	Gancao	MOL004981	6	ESR1 ALOX12 ACHE APP PTGS2 NOS2	4	2	4.005	-4.419	2	0.01	1	FALSE	FALSE	0	Non-Mutagen
54	CC1(C)[C@H](O)CC[C@]2(C)[C@H]1CC[C@]3(C)CC4=CC(=O)[C@H]5C(C)(C)[C@@H](O)CC[C@@]5(C)[C@@H]4CC[C@@H]23	Renshen	MOL005273	6	ESR1 ALOX12 ACHE PTGS2 GABRG1 NOS2	3	2	5.661	-6.943	1	0.663	1	FALSE	FALSE	0	Non-Mutagen
55	COc1cc(CC[C@H](O)CCCCc2ccccc2)ccc1O	Yizhiren	MOL009346	6	ESR1 ACHE BACE1 PTGS2 GRM2 PDE4B	3	2	5.046	-4.098	2	0.606	1	FALSE	FALSE	0	Non-Mutagen
56	O=C(OCCc1ccccc1)c2ccccc2	Guizhi	MOL010556	6	ESR1 ADORA2A ACHE PTGS2 GABRG1 GRM2	2	0	3.59	-4.061	2	0.54	1	FALSE	FALSE	0	Non-Mutagen
57	CC(=CCC\C(=C\COc1ccc2C=CC(=O)Oc2c1)\C)C	Huangbo	MOL013434	6	ESR1 ACHE BACE1 GABRG1 NOS2 MAOB	3	0	5.175	-5.588	2	0.889	0	FALSE	FALSE	0	Non-Mutagen
58	COc1cc2C=CC(=O)Oc2cc1OC\C=C(/C)\CCC=C(C)C	Zhishi	MOL013437	6	ESR1 ACHE BACE1 GABRG1 NOS2 MAOB	4	0	5.159	-5.571	2	0.743	0	FALSE	FALSE	0	Non-Mutagen
59	CC1(C)CC[C@]2(CO)CC[C@]3(C)C(=CC[C@@H]4[C@@]5(C)CC[C@H](O)C(C)(C)[C@@H]5CC[C@@]34C)[C@@H]2C1	Bingpian	Compound1172	5	ESR1 ACHE PTGS2 IKBKB NOS2	2	2	6.213	-7.197	1	1.107	0	FALSE	FALSE	1	Non-Mutagen
60	CC1(C)CC[C@]2(CO)[C@@H](O)C[C@]3(C)C(=CC[C@@H]4[C@@]5(C)CC[C@H](O)C(C)(C)[C@@H]5CC[C@@]34C)[C@@H]2C1	Chaihu	Compound1278	5	ESR1 ACHE PTGS2 IKBKB NOS2	3	3	5.111	-5.856	2	0.438	1	FALSE	FALSE	0	Non-Mutagen
61	C[C@H]1COC2=C1C(=O)c3ccc4c(CCCC4(C)C)c3C2=O	Danshen	Compound2559	5	ESR1 ACHE PTGS2 GABRG1 NOS2	3	0	3.771	-5.68	2	0.323	1	FALSE	FALSE	0	Non-Mutagen
62	CCC\C=C\1/OC(=O)C2=C1CC[C@H]3[C@H]2[C@@]45C=CCC[C@@H]4[C@@]3(OC5=O)C(=O)CCC	Danggui	Compound2923	5	ESR1 ACAT1 PTGS2 GABRG1 NOS2	5	0	4.179	-5.971	2	0.034	1	FALSE	FALSE	0	Non-Mutagen
63	CC1(C)C[C@H]2C3=CC[C@@H]4[C@@]5(C)CC[C@H](O)[C@](C)(CO)[C@@H]5CC[C@@]4(C)[C@]3(C)CC[C@@]2(C)C[C@@H]1O	Gegen	Compound3829	5	ESR1 ACHE PTGS2 IKBKB NOS2	3	3	5.111	-5.869	2	0.438	1	FALSE	FALSE	0	Non-Mutagen
64	CC1(C)C[C@@H](O)[C@]2(C)CC[C@]3(C)C(=CC[C@H]4[C@@]5(C)CC[C@H](O)C(C)(C)[C@H]5CC[C@@]34C)[C@@H]2C1	Gegen	Compound3860	5	ESR1 ACHE PTGS2 IKBKB NOS2	2	2	6.201	-7.301	1	1.104	0	FALSE	FALSE	1	Non-Mutagen
65	CCCCC\C(=C\C(=O)CCc1ccc(O)c(OC)c1)\O	Ganjiang	Compound3877	5	ALOX12 ACHE PTGS2 MAOB TNF	4	2	4.044	-3.294	3	0.022	1	FALSE	FALSE	0	Non-Mutagen
66	O=C(OCc1ccccc1)\C=C\c2ccccc2	Shanzhuyu	Compound6540	5	ESR1 ACHE PTGS2 GABRG1 NOS2	2	0	3.736	-4.215	2	0.586	1	FALSE	FALSE	0	Non-Mutagen
67	CCCCC[C@H](C[C@H](CCc1ccc(OC)c(OC)c1)OC(=O)C)OC(=O)C	Shengjiang	Compound6914	5	ESR1 ACHE PTGS2 PDE4A PDE4B	6	0	4.549	-4.149	2	0.139	1	FALSE	FALSE	0
68	CC(=O)[C@H]1CC[C@@H]2[C@@H]3CCC4=CC(=O)CC[C@]4(C)[C@H]3CC[C@]12C	Ziheche	GUAN_MU_ZHUANG_CHE_ZHOU_CAO	5	ESR1 ACHE PTGS2 GABRG1 NOS2	2	0	3.86	-5.719	2	0.492	1	FALSE	FALSE	0	Non-Mutagen
69	C[C@H](C[C@@H](OC(=O)C)[C@H]1OC1(C)C)C2=C3C[C@H](O)[C@H]4[C@@]5(C)CCC(=O)C(C)(C)[C@@H]5CC[C@]4(C)[C@@]3(C)CC2	Zexie	MOL000831	5	ESR1 ACAT1 PTGS2 NOS2 TNF	5	1	5.161	-6.406	1	0.282	1	FALSE	FALSE	0
70	C[C@H](C[C@H](OC(=O)C)[C@H]1OC1(C)C)C2=C3C[C@H](O)[C@H]4[C@@]5(C)CCC(=O)C(C)(C)[C@@H]5CC[C@]4(C)[C@@]3(C)CC2	Zexie	MOL000862	5	ESR1 ACAT1 PTGS2 NOS2 TNF	5	1	5.161	-6.406	1	0.282	1	FALSE	FALSE	0
71	O=C(\C=C\c1ccccc1)c2ccccc2	Guizhi	MOL002213	5	ESR1 ADORA2A ACHE PTGS2 NOS2	1	0	3.701	-4.317	2	0.716	0	FALSE	FALSE	0	Non-Mutagen
72	CCCCC[C@H](C[C@H](CCc1ccc(O)c(OC)c1)OC(=O)C)OC(=O)C	Ganjiang	MOL002490	5	ALOX12 ACHE BACE1 PTGS2 TNF	6	1	4.324	-3.816	3	-0.118	2	FALSE	FALSE	0
73	O=C(OCc1ccccc1)c2ccccc2	Changpu	MOL003032	5	ESR1 ACHE BACE1 GABRG1 GRM2	2	0	3.268	-3.844	3	0.441	1	FALSE	FALSE	0	Non-Mutagen
74	CC(=O)O[C@H]1CC[C@@]2(C)[C@H](CC[C@]3(C)[C@@H]2CC[C@@H]4[C@H](CC[C@@]34C)[C@]5(C)CC[C@H](O)C(C)(C)O5)C1(C)C	Lianqiao	MOL003315	5	ESR1 ACAT1 PTGS2 GABRG1 TNF	4	1	6.036	-7.522	1	0.826	0	FALSE	FALSE	1
75	CC1(C)CC[C@]2(CO)[C@@H](O)C[C@]3(C)C(=CC[C@@H]4[C@@]5(C)CC[C@H](O)C(C)(C)[C@@H]5CC[C@@]34C)[C@H]2C1	Chaihu	MOL004626	5	ESR1 ACHE PTGS2 IKBKB NOS2	3	3	5.111	-5.856	2	0.438	1	FALSE	FALSE	0	Non-Mutagen
76	CC1(C)CC[C@]2(CO)[C@@H](O)C[C@]3(C)C(=CC[C@@H]4[C@@]5(C)CC[C@H](O)C(C)(C)[C@H]5CC[C@@]34C)[C@@H]2C1	Chaihu	MOL004641	5	ESR1 ACHE PTGS2 IKBKB NOS2	3	3	5.111	-5.856	2	0.438	1	FALSE	FALSE	0	Non-Mutagen
77	CC1(C)[C@H](O)CC[C@]2(C)[C@@H]1CC[C@@]3(C)[C@H]2CC=C4[C@@H]5C[C@]6(C)C[C@@H](OC6=O)[C@]5(C)CC[C@]34C	Gancao	MOL004889	5	ESR1 PTGS2 GABRG1 IKBKB NOS2	3	1	5.928	-7.976	1	0.934	0	FALSE	FALSE	1	Non-Mutagen
78	C[C@@]1(CO)CC[C@@]2(C)CC[C@]3(C)C(=CC(=O)[C@H]4[C@]5(C)CC[C@H](O)C(C)(C)[C@@H]5CC[C@@]34C)[C@H]2C1	Gancao	MOL004902	5	ESR1 ACHE PTGS2 GABRG1 NOS2	3	2	5.422	-6.744	1	0.589	1	FALSE	FALSE	0	Non-Mutagen
79	CC1(C)[C@H](CC[C@@]2(C)[C@@H]1CC[C@]3(C)[C@H]2C(=O)C=C4[C@H]5C[C@@]6(C)C[C@H](OC6=O)[C@@]5(C)CC[C@]34C)OC=O	Gancao	MOL004975	5	ESR1 PTGS2 GABRG1 NOS2 TNF	5	0	5.438	-7.871	1	0.423	1	FALSE	FALSE	0	Non-Mutagen
80	CC1(C)Oc2ccc(cc2C=C1)[C@@H]3CC(=O)c4ccc5OC(C)(C)C=Cc5c4O3	Gancao	MOL005018	5	ESR1 BACE1 PTGS2 GABRG1 TNF	4	0	4.674	-6.616	1	0.593	1	FALSE	FALSE	0	Non-Mutagen
81	CC1(C)[C@@H](O)CC[C@@]2(C)[C@@H]1CC[C@@]3(C)CC4=CC(=O)[C@H]5C(C)(C)[C@@H](O)CC[C@]5(C)[C@H]4CC[C@@H]23	Xiyangshen	MOL005273	5	ESR1 ACHE PTGS2 GABRG1 NOS2	3	2	5.661	-6.943	1	0.663	1	FALSE	FALSE	0	Non-Mutagen
82	COC1=CC(=O)C(=C[C@]1(OC)\C(=C\c2cc(OC)c(OC)c(OC)c2)\C)CC=C	Shanyao	MOL005430	5	ESR1 ACHE PTGS2 NOS2 TNF	6	0	3.67	-4.418	2	0	1	FALSE	FALSE	0	Non-Mutagen
83	CCCCC[C@H](C[C@@H](CCc1ccc(OC)c(OC)c1)OC(=O)C)OC(=O)C	Shengjiang	MOL006129	5	ESR1 ACHE PTGS2 PDE4A PDE4B	6	0	4.549	-4.149	2	0.139	1	FALSE	FALSE	0	Non-Mutagen
84	C[C@@H]1COC2=C1C(=O)c3ccc4c(CCCC4(C)C)c3C2=O	Danshen	MOL007108	5	ESR1 ACHE PTGS2 GABRG1 NOS2	3	0	3.771	-5.68	2	0.323	1	FALSE	FALSE	0	Non-Mutagen
85	COc1cc2CC[NH2+][C@H](Cc3ccc(O)cc3)c2cc1O	Kuxingren	MOL007207	5	HTR1A ACHE PTGS2 HSP9AA1 CHRM1	4	4	1.644	-2.115	3	-0.446	2	FALSE	FALSE	0	Non-Mutagen
86	CC1(C)CC[C@@]2(CC[C@]3(C)C(=CC[C@H]4[C@@]3(C)CC[C@H]5C(C)(C)[C@]6(O)CC[C@]45CO6)[C@@H]2C1)C(=O)O	Cheqianzi	MOL007820	5	ESR1 ALOX12 PTGS2 NOS2 TNF	4	2	5.474	-7.136	1	0.464	1	FALSE	FALSE	0	Non-Mutagen
87	COc1cc2[C@@H](Cc3ccc(O)cc3)[N+](C)(C)CCc2cc1[O-]	Lianzixin	MOL009170	5	ALOX12 ACHE CHRNA7 GABRG1 CHRM1	4	1	1.353	-2.534	3	-0.48	2	FALSE	FALSE	0	Non-Mutagen
88	CC1(C)CC[C@]2(O)CC[C@]3(C)C(=CC[C@@H]4[C@@]5(C)CC[C@H](O)C(C)(C)[C@@H]5CC[C@@]34C)[C@@H]2C1	Niuxi	MOL012465	5	ESR1 ACHE PTGS2 IKBKB NOS2	2	2	5.948	-7.023	1	1.026	0	FALSE	FALSE	1	Non-Mutagen
89	Oc1ccc(\C=C/[C@@H](C=C)c2ccc(O)cc2)cc1	Tiandong	2298	4	ESR1 APP PTGS2 GSK3B	2	2	4.105	-3.647	3	0.456	1	FALSE	FALSE	0	Non-Mutagen
90	C[C@]12CC[C@H]3[C@@H](CCc4cc(O)ccc34)[C@@H]1CCC2=O	Ziheche	2896	4	ESR1 ACHE PTGS2 GABRG1	2	1	3.938	-5.051	2	0.46	1	FALSE	FALSE	0	Non-Mutagen
91	C[C@]12CC[C@H]3[C@@H](CCC4=CC(=O)CC[C@@]34C)[C@H]1CC[C@@H]2O	Shexiang	8261	4	ESR1 ACHE PTGS2 NOS2	2	1	3.473	-4.75	2	0.316	1	FALSE	FALSE	0	Non-Mutagen
92	CC(=O)[C@H]1CC[C@H]2[C@@H]3CC=C4C[C@@H](O)CC[C@]4(C)[C@H]3CC[C@]12C	Chaihu	Compound1293	4	ESR1 ALOX12 PTGS2 GABRG1	2	1	3.624	-4.906	2	0.363	1	FALSE	FALSE	0	Non-Mutagen
93	COc1cc2CC[NH2+][C@@H]3CC4(C=CC(=O)C=C4)c(c1OC)c23	Dazao	Compound2392	4	HTR1A ACHE BCHE PTGS2	4	2	0.724	-2.806	3	-0.487	2	FALSE	FALSE	0	Non-Mutagen
94	CC(C)C1=Cc2ccc3c(C=CCC3(C)C)c2C(=O)C1=O	Danshen	Compound2544	4	ESR1 ACHE PTGS2 GABRG1	2	0	4.429	-5.926	2	0.667	1	FALSE	FALSE	0	Non-Mutagen
95	CC(C)C1=Cc2ccc3c(CCCC3(C)C)c2C(=O)C1=O	Danshen	Compound2576	4	ESR1 ACHE PTGS2 GABRG1	2	0	4.873	-6.314	1	0.805	0	FALSE	FALSE	0	Non-Mutagen
96	CC(=CCC[C@H]([C@H]1[C@@H](C[C@@]2(C)C3=CC[C@H]4C(C)(C)[C@@H](O)CC[C@]4(C)C3=CC[C@]12C)OC(=O)C)C(=O)[O-])C	Fuling	Compound3330	4	ALOX12 PTGS2 GABRG1 CHRM2	5	1	4.343	-5.558	2	-0.103	2	FALSE	FALSE	0	Non-Mutagen
97	CC(=CCC\C(=C\Cc1cc2C=CC(=O)Oc2cc1[O-])\C)C	Qianhu	Compound5891	4	ACHE BACE1 GABRG1 MAOB	3	0	4.637	-5.298	2	0.591	1	FALSE	FALSE	0	Non-Mutagen
98	CC(=CC(=O)OC(C)(C)[C@H]1Oc2ccc3C=CC(=O)Oc3c2[C@H]1OC(=O)C)C	Qianhu	Compound5899	4	ESR1 ACHE GABRG1 NOS2	7	0	3.502	-4.822	2	-0.458	2	FALSE	FALSE	0	Non-Mutagen
99	CCCCCC(=O)\C=C(/[O-])\C=C\c1ccc(O)c(OC)c1	Shengjiang	Compound6886	4	ACHE PTGS2 MAOB MAPT	4	1	3.032	-2.926	3	-0.235	2	FALSE	FALSE	0	Non-Mutagen
100	CCC[C@H](C[C@H](CCc1ccc(O)c(OC)c1)OC(=O)C)OC(=O)C	Shengjiang	Compound6908	4	ACHE BACE1 PTGS2 TNF	6	1	3.411	-3.236	3	-0.4	2	FALSE	FALSE	0
101	CCCCC[C@H](O)C[C@H](O)CCc1ccc(OC)c(OC)c1	Shengjiang	Compound6915	4	ACHE PTGS2 PDE4A PDE4B	4	2	3.791	-2.86	3	0.076	1	FALSE	FALSE	0
102	CO[C@H]1C[C@@]2(C)C(=C1[C@H](C)C[C@H](OC(=O)C)[C@H]3OC3(C)C)C[C@H](O)[C@H]4[C@@]5(C)CCC(=O)C(C)(C)[C@@H]5CC[C@]24C	Zexie	MOL000849	4	ESR1 PTGS2 NOS2 TNF	6	1	4.468	-5.779	2	-0.074	2	FALSE	FALSE	0	Non-Mutagen
103	C[C@]12C=CC[C@@]3(OC1=O)[C@@H]4CC[C@H]5C[C@]4(CC5=C)[C@H]([C@H]23)C(=O)O	Taoren	MOL001330	4	ESR1 PTGS2 NOS2 TNF	4	1	2.355	-4.311	2	-0.444	2	FALSE	FALSE	0	Non-Mutagen
104	COc1cc2CC[NH2+][C@@H](Cc3ccc(O)cc3)c2cc1O	Dazao	MOL001522	4	HTR1A ACHE PTGS2 CHRM1	4	4	1.644	-2.115	3	-0.446	2	FALSE	FALSE	0	Non-Mutagen
105	O=C(CNC(=O)[C@H](Cc1ccccc1)NC(=O)c2ccccc2)OCCCc3ccccc3	Digupi	MOL002224	4	BACE1 PTGS2 GABRG1 IDE	6	2	4.206	-4.128	2	-0.222	2	FALSE	FALSE	0
106	OCc1ccc(C=O)n1CCc2ccc(O)cc2	Fuzi	MOL002429	4	HTR1A ADORA2A PTGS2 MAOB	4	2	2.316	-2.142	3	-0.455	2	FALSE	FALSE	0	Non-Mutagen
107	C[C@H](CC\C=C(/C)\CO)[C@H]1CC[C@@]2(C)[C@@H]3CC=C4[C@@H](CC[C@@H](O)C4(C)C)[C@]3(C)C(=O)C[C@]12C	Fuzi	MOL002434	4	ESR1 ACHE PTGS2 NOS2	3	2	5.833	-6.279	1	0.716	0	FALSE	FALSE	1	Non-Mutagen
108	C[C@@H](C[C@H](O)[C@H]1OC1(C)C)[C@@H]2CC[C@]3(C)C4=CC[C@@H]5C(C)(C)[C@H](O)CC[C@]5(C)[C@H]4CC[C@@]23C	Huangbo	MOL002656	4	ESR1 ACHE PTGS2 NOS2	3	2	5.656	-6.411	1	0.794	0	FALSE	FALSE	0	Non-Mutagen
109	C[C@H](C[C@@H](O)[C@@H]1OC1(C)C)[C@@H]2CC[C@]3(C)C4=CC[C@H]5C(C)(C)C(=O)CC[C@]5(C)[C@H]4CC[C@@]23C	Huangbo	MOL002660	4	ESR1 ACHE PTGS2 NOS2	3	1	5.757	-7.057	1	0.881	0	FALSE	FALSE	0	Non-Mutagen
110	CC1(C)OC[C@@H](C[C@@H](O)[C@@H]1O)[C@@H]2CC[C@]3(C)C4=CC[C@@H]5C(C)(C)C(=O)CC[C@]5(C)[C@H]4CC[C@@]23C	Huangbo	MOL002673	4	ESR1 ACHE PTGS2 TNF	4	2	4.599	-5.987	2	0.194	1	FALSE	FALSE	0	Non-Mutagen
111	CC(=O)O[C@H]1CC[C@@]2(C)[C@H](CC[C@]3(C)[C@@H]2CC[C@@H]4[C@H](CC[C@@]34C)[C@]5(C)CC[C@H](O)C(C)(C)O5)C1(C)C	Lianqiao	MOL003318	4	ESR1 ACAT1 PTGS2 GABRG1	4	1	6.036	-7.522	1	0.826	0	FALSE	FALSE	1
112	CC(=O)OC(C)(C)[C@@H]1Cc2c(O1)ccc3C=CC(=O)Oc23	Duhuo	MOL003608	4	ESR1 ACHE BACE1 GABRG1	5	0	2.408	-3.893	3	-0.381	2	FALSE	FALSE	0	Non-Mutagen
113	Oc1ccc(\C=C\[C@@H](C=C)c2ccc(O)cc2)cc1	Tiandong	MOL003883	4	ESR1 APP PTGS2 GSK3B	2	2	4.105	-3.647	3	0.456	1	FALSE	FALSE	0	Non-Mutagen
114	O[C@@H](CC\C=C\c1ccccc1)CCc2ccc(O)c(O)c2	Yujin	MOL004268	4	ESR1 COMT PTGS2 NOS2	3	3	4.376	-3.224	3	0.21	1	FALSE	FALSE	0	Non-Mutagen
115	CC(=O)O[C@H](CC\C=C/c1ccccc1)CCc2ccccc2	Yujin	MOL004316	4	ESR1 PTGS2 GABRG1 NOS2	2	0	5.239	-5.287	2	1.05	0	FALSE	FALSE	0	Non-Mutagen
116	CC(=CCOc1c2C=CCc2cc3OC(=C)C=Cc13)C	Zhizi	MOL004552	4	ESR1 ACHE BACE1 PTGS2	2	0	4.345	-5.406	2	0.906	0	FALSE	FALSE	0	Non-Mutagen
117	CC1(C)[C@@H](O)CC[C@@]2(C)[C@@H]1CC[C@]3(C)[C@H]2C(=O)C=C4[C@H]5C[C@@]6(C)C[C@H](OC6=O)[C@@]5(C)CC[C@]34C	Gancao	MOL004909	4	ESR1 PTGS2 GABRG1 NOS2	4	1	5.138	-7.427	1	0.416	1	FALSE	FALSE	0	Non-Mutagen
118	CC1(C)[C@H](O)CC[C@@]2(C)[C@@H]1CC[C@]3(C)[C@@H]2C(=O)C=C4[C@@]3(C)CC[C@]5(C)CC[C@@]6(C)C[C@@]45OC6=O	Gancao	MOL004955	4	ESR1 PTGS2 GABRG1 NOS2	4	1	5.293	-7.648	1	0.464	1	FALSE	FALSE	0	Non-Mutagen
119	Oc1cc([O-])ccc1C(=O)\C=C/c2ccccc2	Gancao	MOL004964	4	ACHE PTGS2 GABRG1 MAOB	3	1	2.514	-2.967	3	-0.254	2	FALSE	FALSE	0	Non-Mutagen
120	CO[C@@H]1O[C@]2(C[C@@H](C)[C@H]3[C@H](C[C@@]4(C)C5=CC[C@@H]6C(C)(C)[C@H](O)CC[C@@]67C[C@@]57C[C@@H](OC(=O)C)[C@]34C)O2)[C@H]8O[C@@]18C	Shanyao	MOL005463	4	ACAT1 ACHE PTGS2 TNF	7	1	3.207	-5.927	2	-0.472	2	FALSE	FALSE	0	Non-Mutagen
121	CCCCCC(=O)\C=C(/[O-])\C=C/c1ccc(O)c(OC)c1	Shengjiang	MOL006127	4	ACHE PTGS2 MAOB MAPT	4	1	3.032	-2.926	3	-0.235	2	FALSE	FALSE	0	Non-Mutagen
122	C[C@@H](C[C@@H](O)[C@H]1OC1(C)C)[C@@H]2CC[C@]3(C)C4=CC[C@@H]5C(C)(C)[C@H](O)CC[C@]5(C)[C@H]4CC[C@@]23C	Huangbo	MOL006392	4	ESR1 ACHE PTGS2 NOS2	3	2	5.656	-6.411	1	0.794	0	FALSE	FALSE	0	Non-Mutagen
123	C[C@@H]1CO[C@@]2(C1)OC(=O)c3c4CCCC(C)(C)c4ccc23	Danshen	MOL007095	4	ESR1 ACHE BACE1 PTGS2	3	0	3.978	-5.817	2	0.519	1	FALSE	FALSE	0	Non-Mutagen
124	C[C@@H]1[C@H]2C3=CC[C@@H]4[C@@]5(C)CC[C@@H](O)C(C)(C)[C@H]5CC[C@@]4(C)[C@]3(C)CC[C@@]2(CO)CCC1=C	Danshen	MOL007097	4	ESR1 ACHE PTGS2 NOS2	2	2	6.062	-7.032	1	1.061	0	FALSE	FALSE	1	Non-Mutagen
125	CC1(C)CC[C@@]2(CC=C3[C@]4(C)CC[C@@H]5C(C)(C)[C@@H](O)CC[C@@]5(C)[C@H]4C[C@@H]6C[C@]36[C@@H]2C1)C(=O)O	Mudanpi	MOL007380	4	ESR1 PTGS2 GABRG1 NOS2	3	2	5.871	-7.291	1	0.728	0	FALSE	FALSE	1	Non-Mutagen
126	COc1cc(CNC(=O)CCCCCCC(C)C)ccc1O	Shengjiang	MOL008698	4	ESR1 ALOX12 ACHE PTGS2	4	2	4.354	-3.704	3	0.245	1	FALSE	FALSE	0
127	COC(=O)CC[C@@H](C)[C@H]1CC[C@H]2[C@@H]3[C@H](O)C[C@@H]4C[C@H](O)CC[C@]4(C)[C@H]3CC[C@]12C	Niuhuang	MOL008844	4	ESR1 PTGS2 GABRG1 TNF	4	2	4.24	-4.821	2	0.083	1	FALSE	FALSE	0	Non-Mutagen
128	C[C@@]12CC[C@@H]3[C@@H](CCc4cc(O)ccc34)[C@@H]1CCC2=O	Kuxingren	MOL010921	4	ESR1 ACHE PTGS2 GABRG1	2	1	3.938	-5.051	2	0.46	1	FALSE	FALSE	0	Non-Mutagen
129	CC(=CCC[C@](C)(O)[C@H]1CC[C@]2(C)[C@H]1[C@H](O)C[C@@H]3[C@@]4(C)CC[C@H](O)C(C)(C)[C@@H]4[C@@H](O)C[C@@]23C)C	Xiyangshen	MOL011402	4	ESR1 ALOX12 PTGS2 TNF	4	4	4.62	-4.532	2	-0.044	2	FALSE	FALSE	0	Non-Mutagen
130	C\C=C/C[C@H]1[C@@H](OC(=O)C)c2c(OC1(C)C)ccc3C=CC(=O)Oc23	Xiyangshen	MOL011436	4	ESR1 ACHE GABRG1 NOS2	5	0	3.522	-4.963	2	-0.037	2	FALSE	FALSE	0	Non-Mutagen
131	CC(=CCC[C@@](C)(O)[C@H]1CC[C@@]2(C)[C@@H]1[C@H](O)C[C@@H]3[C@]4(C)CC[C@@H](O)C(C)(C)[C@H]4[C@H](O)C[C@@]23C)C	Xiyangshen	MOL011452	4	ESR1 ALOX12 PTGS2 TNF	4	4	4.62	-4.532	2	-0.044	2	FALSE	FALSE	0	Non-Mutagen
132	COc1cc2CC[NH2+][C@H]3CC4(C=CC(=O)C=C4)c(c1OC)c23	Dazao	MOL012921	4	HTR1A ACHE BCHE PTGS2	4	2	0.724	-2.806	3	-0.487	2	FALSE	FALSE	0	Non-Mutagen
133	CC(C)(O)[C@H]1C[C@H]2O[C@]34C[C@]5(CO3)[C@@H](CC[C@@H]6[C@]7(C)CC[C@@H](O)C(C)(C)[C@H]7CC[C@@]56C)[C@@H]4[C@@]2(C)O1	Dazao	MOL012984	4	ESR1 ACAT1 PTGS2 TNF	5	2	3.225	-5.505	2	-0.24	2	FALSE	FALSE	0	Non-Mutagen
134	CC(=O)OC[C@@H](CNC(=O)[C@@H](Cc1ccccc1)NC(=O)c2ccccc2)Cc3ccccc3	Tiannanxing	MOL013156	4	BACE1 PTGS2 GABRG1 IDE	6	2	3.977	-4.112	2	-0.293	2	FALSE	FALSE	0
135	CC1(C)CC[C@@]2(CC[C@]3(C)C(=CC[C@@H]4[C@@]5(C)CC[C@H](O)C(C)(C)[C@H]5CC[C@@]34C)[C@H]2C1)C(=O)[O-]	Shanzha	299	3	ALOX12 PTGS2 GABRG1	3	1	4.973	-6.963	1	0.506	1	FALSE	FALSE	0	Non-Mutagen
136	C[C@]12CC[C@@H](O)C[C@@H]1CC[C@@H]3[C@@H]2CC[C@@]4(C)[C@H]3CCC4=O	Ziheche	441	3	ESR1 PTGS2 GABRG1	2	1	3.588	-4.869	2	0.352	1	FALSE	FALSE	0	Non-Mutagen
137	CC(=CCC[C@](C)(C=C)\C=C\c1ccc(O)cc1)C	Buguzhi	774	3	ACHE APP PTGS2	1	1	5.348	-4.923	2	1.17	0	FALSE	FALSE	0	Non-Mutagen
138	C[C@@H]1CC[C@]2(CO)CC[C@]3(C)C(=CC[C@@H]4[C@@]5(C)CC[C@H](O)C(C)(C)[C@H]5CC[C@@]34C)[C@H]2[C@H]1C	Shanzha	2123	3	ESR1 ACHE PTGS2	2	2	6.258	-7.201	1	1.122	0	FALSE	FALSE	1	Non-Mutagen
139	C[C@]12CC[C@H]3[C@@H](CCc4cc(O)ccc34)[C@H]1CC[C@@H]2O	Shexiang	2892	3	ESR1 ACHE PTGS2	2	2	3.838	-4.341	2	0.373	1	FALSE	FALSE	0	Non-Mutagen
140	C[C@]12CC[C@H]3[C@@H](CCc4cc(O)ccc34)[C@H]1CC[C@H]2O	Shexiang	2893	3	ESR1 ACHE PTGS2	2	2	3.838	-4.341	2	0.373	1	FALSE	FALSE	0	Non-Mutagen
141	C[C@]12CC[C@H]3[C@@H](CCc4cc(O)ccc34)[C@H]1C[C@H](O)[C@@H]2O	Ziheche	2895	3	ESR1 ACHE PTGS2	3	3	2.871	-3.224	3	-0.255	2	FALSE	FALSE	0	Non-Mutagen
142	CC(=CCC[C@@](C)(C=C)\C=C\c1ccc(O)cc1)C	Buguzhi	4717	3	ACHE APP PTGS2	1	1	5.348	-4.923	2	1.17	0	FALSE	FALSE	0	Non-Mutagen
143	CC1(C)Oc2cc([O-])c(cc2C=C1)C(=O)\C=C\c3ccc(O)cc3	Buguzhi	4720	3	ACHE APP PTGS2	4	1	3.302	-4.257	2	-0.152	2	FALSE	FALSE	0	Non-Mutagen
144	CC(C)[C@@H]1[C@H]2OC(=O)[C@@H]1[C@@H]3CC[C@H]4C[N+](C)(C)[C@@H]2[C@]34C	Shihu	5592	3	ACHE BCHE CHRM2	3	0	1.033	-3.238	3	-0.25	2	FALSE	FALSE	0	Non-Mutagen
145	CC(C)c1cc2CC[C@H]3C(C)(C)CCC[C@]3(C)c2cc1O	Danshen	Compound2550	3	ESR1 ALOX12 PTGS2	1	1	6.004	-6.637	1	1.372	0	FALSE	FALSE	1	Non-Mutagen
146	CC(C)[C@]12[C@H](C(=CC1=O)C)C3=C(C2=O)[C@@]45CCCC(C)(C)[C@@H]4[C@H](OC5=O)[C@@H]3O	Danshen	Compound2553	3	ESR1 PTGS2 TNF	5	1	3.048	-5.265	2	-0.504	2	FALSE	FALSE	0	Non-Mutagen
147	CC1=C([O-])C(=O)c2c3CCCC(C)(C)c3ccc2C1=O	Danshen	Compound2580	3	ACHE PTGS2 GABRG1	3	0	2.934	-4.691	2	-0.068	2	FALSE	FALSE	0	Non-Mutagen
148	CC(C)c1cc2CC[C@@H]3C(C)(C)C[C@H](O)C[C@]3(C)c2cc1O	Danshen	Compound2598	3	ESR1 ACHE PTGS2	2	2	4.767	-5.101	2	0.661	1	FALSE	FALSE	0	Non-Mutagen
149	C[C@@]1(CC[C@@H]2C(=C1)[C@H](O)C[C@H]3[C@@]2(C)CCC[C@@]3(C)C(=O)O)C=C	Danggui	Compound2883	3	ESR1 ALOX12 PTGS2	3	2	3.805	-4.433	2	0.09	1	FALSE	FALSE	0	Non-Mutagen
150	COC(=O)[C@]1(C)CCC[C@@]2(C)[C@H]1CCc3cc(ccc23)C(C)C	Fuling	Compound3315	3	ESR1 PTGS2 GABRG1	2	0	5.615	-6.871	1	1.166	0	FALSE	FALSE	0	Non-Mutagen
151	CC(C)[C@@H](C)\C=C\[C@@H](C)[C@H]1CC[C@H]2C3=CC=C4C[C@@H](O)CC[C@]4(C)[C@H]3CC[C@]12C	Fuling	Compound3329	3	ESR1 ALOX12 PTGS2	1	1	6.933	-7.469	1	1.659	0	FALSE	FALSE	2	Non-Mutagen
152	CC(C)C(=C)CC[C@H]([C@H]1[C@H](O)C[C@@]2(C)C3=C(CC[C@]12C)[C@@](C)(CCC(=O)[O-])[C@@H](CC3)C(=C)C)C(=O)[O-]	Fuling	Compound3357	3	ALOX12 PTGS2 GABRG1	5	1	3.49	-4.349	2	-0.5	2	FALSE	FALSE	0	Non-Mutagen
153	CCCCCC(=O)CC(=O)CCc1ccc(O)c(OC)c1	Ganjiang	Compound3879	3	ACHE PTGS2 MAOB	4	1	3.739	-3.352	3	-0.017	2	FALSE	FALSE	0	Non-Mutagen
154	CCC[C@H](O)CC(=O)CCc1ccc(O)c(OC)c1	Ganjiang	Compound3886	3	ALOX12 ACHE PTGS2	4	2	2.726	-2.221	3	-0.385	2	FALSE	FALSE	0	Non-Mutagen
155	C[C@@H]1CC[C@@]2(OC1)O[C@H]3C[C@H]4[C@@H]5CC=C6C[C@@H](O)C[C@@H](O)[C@]6(C)[C@H]5CC[C@]4(C)[C@H]3[C@@H]2C	Maidong	Compound5501	3	ESR1 PTGS2 TNF	4	2	3.408	-5.062	2	-0.042	2	FALSE	FALSE	0	Non-Mutagen
156	CCCCC[C@@H](CC(=O)CCc1ccc(O)c(OC)c1)OC(=O)C	Shengjiang	Compound6880	3	ACHE PTGS2 TNF	5	1	4.018	-3.58	3	-0.072	2	FALSE	FALSE	0
157	CCCCC[C@H](C[C@H](CCc1ccc(O)c(OC)c1)OC(=O)C)OC(=O)C	Shengjiang	Compound6898	3	ACHE BACE1 PTGS2	6	1	4.324	-3.816	3	-0.118	2	FALSE	FALSE	0
158	CC(=C\C=C\C(=C\[C@H]1CC[C@@H]2[C@@]3(C)CC[C@H](O)C(C)(C)[C@@H]3CC[C@@]2(C)[C@@]14COC(=O)C4)\C)C	Suanzaoren	Compound7134	3	ESR1 PTGS2 NOS2	3	1	6.271	-7.309	1	1.04	0	FALSE	FALSE	1	Non-Mutagen
159	CO[C@@]12CC(=O)C(=C[C@]1(OC)[C@H](C)[C@H](O2)c3ccc4OCOc4c3)CC=C	Nanwuweizi	Compound7411	3	ESR1 PTGS2 GABRG1	6	0	2.727	-4.412	2	-0.291	2	FALSE	FALSE	0	Non-Mutagen
160	C[C@H]([C@@H]1CC=C(C)C(=O)O1)[C@H]2CC[C@@]3(C)C4=C(CC[C@]23C)C=C5C=CC(=O)OC(C)(C)[C@@H]5[C@H](O)C4	Nanwuweizi	Compound7416	3	ESR1 PTGS2 TNF	5	1	5.168	-6.695	1	0.284	1	FALSE	FALSE	0	Non-Mutagen
161	CO[C@H]1c2ccccc2NC(=O)C1(CCC=C)CCC=C	Wuzhuyu	Compound7496	3	ACHE GABRG1 GRIN1	3	1	3.552	-4.212	2	0.326	1	FALSE	FALSE	0	Non-Mutagen
162	C[C@H]1CC[C@@]2(OC1)O[C@H]3C[C@H]4[C@@H]5CC[C@H]6C[C@@H](O)[C@H](O)C[C@]6(C)[C@H]5CC[C@]4(C)[C@H]3[C@@H]2C	Zhimu	Compound8285	3	ESR1 PTGS2 TNF	4	2	3.917	-5.519	2	0.115	1	FALSE	FALSE	0	Non-Mutagen
163	CO[C@H]1OC(=O)C(=C1)CC[C@@H]2C(=C)CC[C@@H]3[C@]2(C)CCC[C@]3(C)C(=O)O	Boziren	Compound851	3	ESR1 PTGS2 NOS2	5	1	4.428	-5.358	2	0.055	1	FALSE	FALSE	0	Non-Mutagen
164	CC(C)COC(=O)c1ccccc1C(=O)OCC(C)C	Baishu	MOL000057	3	ESR1 GABRG1 GRM2	4	0	3.924	-4.207	2	0.229	1	FALSE	FALSE	0	Non-Mutagen
165	CC(C)[C@@H](C)\C=C\[C@@H](C)[C@H]1CC[C@H]2C3=CC=C4C[C@@H](O)CC[C@]4(C)[C@H]3CC[C@]12C	Niuhuang	MOL000298	3	ESR1 ALOX12 PTGS2	1	1	6.933	-7.469	1	1.659	0	FALSE	FALSE	2	Non-Mutagen
166	C[C@@H]1C[C@@H](O[C@H]2C[C@@]3(C)C(=C12)C[C@H](O)[C@@H]4[C@@]5(C)CCC(=O)C(C)(C)[C@H]5CC[C@]34C)[C@H](CC(=O)C)C(C)(C)O	Zexie	MOL000833	3	ESR1 PTGS2 TNF	5	2	3.981	-5.257	2	-0.271	2	FALSE	FALSE	0	Non-Mutagen
167	C[C@H](C[C@H](OC(=O)C)[C@H]1OC1(C)C)C2=C3C[C@@H](O)[C@H]4[C@@H](CC[C@H]5C(C)(C)C(=O)CC[C@@]45C)[C@@]3(C)CC2=O	Zexie	MOL000856	3	ESR1 PTGS2 NOS2	6	1	3.953	-5.393	2	-0.365	2	FALSE	FALSE	0	Non-Mutagen
168	C[C@]12CC=C[C@@]3(OC1=O)[C@@H]4CC[C@H]5C[C@]4(CC5=C)[C@H]([C@H]23)C(=O)O	Taoren	MOL001340	3	ESR1 PTGS2 NOS2	4	1	2.49	-4.429	2	-0.402	2	FALSE	FALSE	0	Non-Mutagen
169	CC(=O)OC[C@H](Cc1ccccc1)NC(=O)[C@@H](Cc2ccccc2)NC(=O)c3ccccc3	Zhimu	MOL001677	3	BACE1 PTGS2 GABRG1	6	2	3.911	-4.266	2	-0.313	2	FALSE	FALSE	0
170	CCCOC(=O)c1ccccc1C(=O)OCCC	Baishao	MOL001892	3	ESR1 GABRG1 GRM2	4	0	3.285	-3.493	3	0.031	1	FALSE	FALSE	0	Non-Mutagen
171	CC1=CC[C@]23CC[C@]4(C)[C@H]([C@H]2C1)[C@]5(O[C@H]5[C@@H]6[C@@]7(C)CC[C@H](O)[C@@](C)(CO)[C@H]7CC[C@@]46C)OC3=O	Baishao	MOL001910	3	ESR1 ACAT1 PTGS2	5	2	3.912	-6.169	1	-0.16	2	FALSE	FALSE	0	Non-Mutagen
172	CC(=O)[C@H]1CC[C@H]2[C@@H]3CC[C@H]4CCCC[C@]4(C)[C@H]3C[C@@H](O)[C@]12C	Chuanwu	MOL002086	3	ESR1 PTGS2 GABRG1	2	1	4.009	-5.214	2	0.482	1	FALSE	FALSE	0	Non-Mutagen
173	C[C@]12CC[C@H]3[C@@H](CCC4=CC(=O)CC[C@]34C)[C@@H]1CC=C2	Chuanwu	MOL002087	3	ESR1 ACHE PTGS2	1	0	4.13	-5.864	2	0.849	0	FALSE	FALSE	0	Non-Mutagen
174	CC(=O)[C@H]1CC[C@H]2[C@@H]3CC=C4C[C@@H](O)CC[C@]4(C)[C@H]3CC[C@]12C	Chaihu	MOL002141	3	ESR1 PTGS2 GABRG1	2	1	3.624	-4.906	2	0.363	1	FALSE	FALSE	0	Non-Mutagen
175	CCCCC[C@H](C[C@@H](O)CCc1ccc(O)c(OC)c1)OC(=O)C	Ganjiang	MOL002492	3	ALOX12 BACE1 PTGS2	5	2	3.945	-3.153	3	-0.15	2	FALSE	FALSE	0
176	CCCCC\C=C\C(=O)CCc1ccc(O)c(OC)c1	Banxia	MOL002495	3	ACHE PTGS2 MAOB	3	1	4.717	-4.137	2	0.56	1	FALSE	FALSE	0	Non-Mutagen
177	CC(=O)O[C@H]1C[C@@H]2C(C)(C)OC(=O)C[C@@H](OC(=O)C)[C@]2(C)[C@@H]3CC[C@]4(C)[C@H](CC=C4[C@]13C)c5cocc5	Huangbo	MOL002636	3	ESR1 PTGS2 GABRG1	7	0	3.961	-6.016	1	-0.373	2	FALSE	FALSE	0	Non-Mutagen
178	CC1(C)CC[C@]2(CO)CC=C3[C@]4(C)CC[C@@H]5C(C)(C)[C@@H](O)CC[C@]5(C)[C@H]4CC[C@@]3(C)[C@H]2C1	Chaihu	MOL003367	3	ESR1 ACHE PTGS2	2	2	6.213	-7.193	1	1.107	0	FALSE	FALSE	1	Non-Mutagen
179	O[C@H](CCc1ccccc1)\C=C\C=C\c2ccccc2	Yujin	MOL004302	3	GRIA1 PTGS2 NOS2	1	1	4.55	-4.168	2	0.923	0	FALSE	FALSE	0	Non-Mutagen
180	C[C@@H]1CC[C@@]2(OC1)O[C@H]3C[C@@H]4[C@@H]5CC[C@H]6C[C@@H](O)[C@H](O)C[C@]6(C)[C@H]5CC[C@]4(C)[C@H]3[C@@H]2C	Zhimu	MOL004487	3	ESR1 PTGS2 TNF	4	2	3.917	-5.519	2	0.115	1	FALSE	FALSE	0	Non-Mutagen
181	C[C@H]1CC[C@@]2(OC1)O[C@H]3C[C@@H]4[C@@H]5CC[C@H]6C[C@@H](O)[C@H](O)C[C@]6(C)[C@@H]5CC[C@]4(C)[C@H]3[C@@H]2C	Zhimu	MOL004489	3	ESR1 PTGS2 TNF	4	2	3.917	-5.519	2	0.115	1	FALSE	FALSE	0	Non-Mutagen
182	C[C@H]1CC[C@@]2(OC1)O[C@H]3C[C@@H]4[C@@H]5CC[C@@H]6C[C@H](O)[C@@H](O)C[C@@]6(C)[C@H]5CC[C@@]4(C)[C@H]3[C@@H]2C	Zhimu	MOL004501	3	ESR1 PTGS2 TNF	4	2	3.917	-5.519	2	0.115	1	FALSE	FALSE	0	Non-Mutagen
183	C[C@@H]1CC[C@@]2(OC1)O[C@@H]3C[C@@H]4[C@@H]5CC[C@@H]6CC(=O)CC[C@]6(C)[C@H]5CC[C@]4(C)[C@@H]3[C@@H]2C	Zhimu	MOL004507	3	ESR1 PTGS2 GABRG1	3	0	4.698	-7.079	1	0.742	0	FALSE	FALSE	0	Non-Mutagen
184	C[C@H]1CC[C@@]2(OC1)O[C@H]3C[C@H]4[C@@H]5CC[C@H]6C[C@H](O)[C@H](O)C[C@]6(C)[C@H]5CC[C@]4(C)[C@H]3[C@@H]2C	Zhimu	MOL004519	3	ESR1 PTGS2 TNF	4	2	3.917	-5.519	2	0.115	1	FALSE	FALSE	0	Non-Mutagen
185	CC(C)CC[C@]1(O)O[C@H]2[C@H](O)[C@@H]3[C@@H]4CC[C@@H]5C[C@@H](O)CC[C@@]5(C)[C@H]4CC[C@@]3(C)[C@H]2[C@@H]1C	Zhimu	MOL004524	3	ESR1 PTGS2 TNF	4	3	4.376	-4.952	2	0.069	1	FALSE	FALSE	0	Non-Mutagen
186	CC1(C)CC[C@@]2(CO)[C@H](O)C[C@]3(C)C(=C2C1)C=C[C@H]4[C@@]5(C)CC[C@H](O)[C@@](C)(CO)[C@@H]5CC[C@@]34C	Chaihu	MOL004596	3	ESR1 ACHE PTGS2	4	4	3.77	-4.367	2	-0.306	2	FALSE	FALSE	0	Non-Mutagen
187	CC1(C)CC[C@]2(CO)[C@@H](O)C[C@]3(C)C(=C2C1)C=C[C@H]4[C@@]5(C)CC[C@H](O)[C@@](C)(CO)[C@@H]5CC[C@@]34C	Chaihu	MOL004694	3	ESR1 ACHE PTGS2	4	4	3.77	-4.367	2	-0.306	2	FALSE	FALSE	0	Non-Mutagen
188	CC1(C)CC[C@]2(CO)[C@H](O)C[C@@]3(C)C(=C2C1)C=C[C@H]4[C@@]5(C)CC[C@H](O)[C@@](C)(CO)[C@@H]5CC[C@@]34C	Chaihu	MOL004696	3	ESR1 ACHE PTGS2	4	4	3.77	-4.367	2	-0.306	2	FALSE	FALSE	0	Non-Mutagen
189	CC1(C)[C@@H](O)CC[C@]2(C)[C@H]1CC[C@]3(C)[C@H]2C(=O)C=C4[C@H]5C[C@@](C)(CC[C@@]5(C)CC[C@@]34C)C(=O)[O-]	Gancao	MOL004804	3	ALOX12 PTGS2 GABRG1	4	1	4.182	-6.391	1	-0.012	2	FALSE	FALSE	0	Non-Mutagen
190	CC(=CCC[C@](C)(O)[C@H]1CC[C@]2(C)[C@H]1[C@H](O)C[C@@H]3[C@]4(C)CC[C@@H](O)C(C)(C)[C@H]4[C@@H](O)C[C@]23C)C	Renshen	MOL005280	3	ESR1 ALOX12 PTGS2	4	4	4.62	-4.532	2	-0.044	2	FALSE	FALSE	0	Non-Mutagen
191	CC(=CCC[C@@](C)(O)[C@H]1CC[C@]2(C)[C@@H]1[C@H](O)C[C@@H]3[C@@]4(C)CC[C@H](O)C(C)(C)[C@@H]4CC[C@@]23C)C	Xiyangshen	MOL005285	3	ESR1 ALOX12 PTGS2	3	3	5.789	-5.769	2	0.647	1	FALSE	FALSE	1	Non-Mutagen
192	CC(=CCC[C@@](C)(O)[C@H]1CC[C@]2(C)[C@@H]1[C@H](O)C[C@@H]3[C@@]4(C)CC[C@H](O)C(C)(C)[C@@H]4[C@@H](O)C[C@@]23C)C	Sanqi	MOL005340	3	ESR1 PTGS2 TNF	4	4	4.62	-4.532	2	-0.044	2	FALSE	FALSE	0	Non-Mutagen
193	C[C@@H]1CC[C@@]2(O[C@H]1O)O[C@H]3C[C@@H]4[C@@H]5CC=C6C[C@@H](O)CC[C@]6(C)[C@H]5CC[C@]4(C)[C@@H]3[C@@H]2C	Shanyao	MOL005457	3	ESR1 PTGS2 HMGCS1	4	2	4.164	-5.74	2	0.192	1	FALSE	FALSE	0	Non-Mutagen
194	CC(C)(O)[C@H]1CC[C@](C)(O1)[C@H]2CC[C@]3(C)[C@@H]2CC[C@@H]4[C@@]5(C)CCC(=O)C(C)(C)[C@@H]5CC[C@@]34C	Xiyangshen	MOL006295	3	ESR1 PTGS2 GABRG1	3	1	5.757	-7.377	1	0.881	0	FALSE	FALSE	0	Non-Mutagen
195	COC(C)(C)[C@@H](O)[C@H](O)C[C@H](C)[C@H]1CC[C@]2(C)C3=CC[C@@H]4C(C)(C)C(=O)CC[C@]4(C)[C@H]3CC[C@@]12C	Huangbo	MOL006413	3	ESR1 PTGS2 NOS2	4	2	5.399	-5.927	2	0.441	1	FALSE	FALSE	0	Non-Mutagen
196	CC(=CCC[C@@](C)(O)[C@@H]1CC[C@@]2(C)[C@H]1[C@@H](O)C[C@H]3[C@@]4(C)CC[C@@H](O)C(C)(C)[C@H]4CC[C@]23C)C	Xiyangshen	MOL006734	3	ESR1 ALOX12 PTGS2	3	3	5.789	-5.769	2	0.647	1	FALSE	FALSE	1	Non-Mutagen
197	CC(C)(OC(=O)c1ccccc1)C2CCC(=C)CC2	Chishao	MOL007021	3	ESR1 PTGS2 GABRG1	2	0	4.512	-5.26	2	0.826	0	FALSE	FALSE	0	Non-Mutagen
198	CC(C)C1=Cc2ccc(C)c(CCCC(=C)C)c2C(=O)C1=O	Danshen	MOL007084	3	ESR1 PTGS2 GABRG1	2	0	5.755	-6.463	1	1.077	0	FALSE	FALSE	0	Non-Mutagen
199	CC(C)c1cc2CC[C@@H]3C(C)(C)C[C@@H](O)C[C@@]3(C)c2cc1O	Danshen	MOL007144	3	ESR1 ACHE PTGS2	2	2	4.767	-5.101	2	0.661	1	FALSE	FALSE	0	Non-Mutagen
200	C[C@@H]1CC[C@]2(CO)CC[C@]3(C)C(=CC[C@@H]4[C@@]5(C)CC[C@H](O)C(C)(C)[C@H]5CC[C@@]34C)[C@@H]2[C@H]1C	Danshen	MOL007159	3	ESR1 ACHE PTGS2	2	2	6.258	-7.201	1	1.122	0	FALSE	FALSE	1	Non-Mutagen
201	CC1(C)CCC[C@@](C)(O1)[C@H]2CC[C@]3(C)[C@@H]2[C@H](O)C[C@@H]4[C@@]5(C)CC[C@H](O)C(C)(C)[C@@H]5[C@H](O)C[C@@]34C	Sanqi	MOL007500	3	ESR1 PTGS2 TNF	4	3	4.285	-5.334	2	0.041	1	FALSE	FALSE	0	Non-Mutagen
202	C[C@@H]1CC[C@@]2([NH2+]C1)O[C@H]3C[C@@H]4[C@@H]5CC=C6C[C@@H](O)CC[C@]6(C)[C@H]5CC[C@]4(C)[C@H]3[C@@H]2C	Baihe	MOL008738	3	PTGS2 HRH3 SIGMAR1	3	3	3.136	-4.993	2	0.345	1	FALSE	FALSE	0	Non-Mutagen
203	COC(=O)CC[C@@H](C)[C@@H]1CC[C@H]2[C@H]3CC[C@@H]4C[C@H](O)CC[C@]4(C)[C@@H]3C[C@H](O)[C@@]12C	Niuhuang	MOL008839	3	ESR1 PTGS2 GABRG1	4	2	4.307	-4.875	2	0.104	1	FALSE	FALSE	0	Non-Mutagen
204	C[C@]12CC[C@H]3[C@@H](CCC4=CC(=O)CC[C@]34C)[C@H]1CC[C@@H]2C(=O)CO	Niuhuang	MOL008846	3	ESR1 PTGS2 GABRG1	3	1	3.188	-4.564	2	-0.046	2	FALSE	FALSE	0	Non-Mutagen
205	C[C@@H]1CC[C@@]2(OC1)O[C@H]3C[C@@H]4[C@@H]5C[C@H](O)[C@H]6C[C@@H](O)CC[C@]6(C)[C@H]5CC[C@]4(C)[C@H]3[C@@H]2C	Duzhong	MOL009024	3	ESR1 PTGS2 TNF	4	2	3.714	-5.328	2	0.053	1	FALSE	FALSE	0	Non-Mutagen
206	C[C@@H](CO)CCC(=O)[C@@H](C)[C@H]1C(=O)C[C@@H]2[C@@H]3CC[C@@H]4C[C@@H](O)CC[C@]4(C)[C@H]3CC[C@]12C	Baihe	MOL009449	3	ESR1 PTGS2 GABRG1	4	2	4.043	-4.641	2	-0.111	2	FALSE	FALSE	0	Non-Mutagen
207	C[C@H](CO)CCC(=O)[C@@H](C)[C@H]1C(=O)C[C@@H]2[C@@H]3CC=C4C[C@@H](O)CC[C@]4(C)[C@H]3CC[C@]12C	Baihe	MOL009465	3	ESR1 ALOX12 PTGS2	4	2	3.793	-4.425	2	-0.188	2	FALSE	FALSE	0	Non-Mutagen
208	C[C@H](CO)CCC(=O)[C@@H](C)[C@@H]1C(=O)C[C@@H]2[C@@H]3CC[C@@H]4C[C@@H](O)CC[C@]4(C)[C@H]3CC[C@]12C	Baihe	MOL009471	3	ESR1 PTGS2 GABRG1	4	2	4.043	-4.641	2	-0.111	2	FALSE	FALSE	0	Non-Mutagen
209	C[C@H]1[C@H]2[C@H](C[C@@H]3[C@@H]4CC=C5C[C@@H](O)CC[C@]5(C)[C@H]4CC[C@]23C)O[C@]16CC[C@@](C)(CO)O6	Baihe	MOL009473	3	ESR1 PTGS2 SIGMAR1	4	2	3.552	-5.184	2	0.003	1	FALSE	FALSE	0	Non-Mutagen
210	C[C@H]1[C@H]2[C@H](C[C@@H]3[C@@H]4CC=C5C[C@@H](O)CC[C@]5(C)[C@H]4CC[C@]23C)O[C@]16CC[C@@H](CO)CO6	Baihe	MOL009479	3	ESR1 PTGS2 SIGMAR1	4	2	3.413	-4.963	2	-0.04	2	FALSE	FALSE	0	Non-Mutagen
211	C[C@]12CC[C@H]3[C@@H](CCc4cc(O)ccc34)[C@@H]1CC[C@@H]2O	Kuxingren	MOL010919	3	ESR1 ACHE PTGS2	2	2	3.838	-4.341	2	0.373	1	FALSE	FALSE	0	Non-Mutagen
212	CC(=CCC[C@](C)(O)[C@H]1CC[C@]2(C)[C@H]3C[C@@H](O)[C@@H]4C(C)(C)[C@H](O)CC[C@]4(C)[C@@H]3C[C@H](O)[C@@H]12)C	Xiyangshen	MOL011399	3	ESR1 PTGS2 TNF	4	4	4.414	-4.271	2	-0.107	2	FALSE	FALSE	0	Non-Mutagen
213	CC(=CCC[C@](C)(O)[C@H]1CC[C@]2(C)[C@@H]1[C@H](O)C[C@@H]3[C@@]4(C)CC[C@H](O)C(C)(C)[C@@H]4CC[C@]23C)C	Xiyangshen	MOL011406	3	ESR1 ALOX12 PTGS2	3	3	5.789	-5.769	2	0.647	1	FALSE	FALSE	1	Non-Mutagen
214	CC(=CCC[C@](C)(O)[C@H]1CC[C@]2(C)[C@H]1[C@H](O)C[C@H]3[C@@]4(C)CC[C@H](O)C(C)(C)[C@@H]4[C@@H](O)C[C@@]23C)C	Xiyangshen	MOL011408	3	ESR1 ALOX12 PTGS2	4	4	4.62	-4.532	2	-0.044	2	FALSE	FALSE	0	Non-Mutagen
215	CC(=CCC[C@@](C)(O)[C@@H]1CC[C@@]2(C)[C@@H]1[C@@H](O)C[C@H]3[C@@]4(C)CC[C@@H](O)C(C)(C)[C@H]4CC[C@@]23C)C	Xiyangshen	MOL011425	3	ESR1 ALOX12 PTGS2	3	3	5.789	-5.769	2	0.647	1	FALSE	FALSE	1	Non-Mutagen
216	CC(=CCC[C@](C)(O)[C@H]1CC[C@@]2(C)[C@@H]1[C@H](O)C[C@@H]3[C@]4(C)CC[C@@H](O)C(C)(C)[C@H]4[C@H](O)C[C@@]23C)C	Xiyangshen	MOL011450	3	ESR1 ALOX12 PTGS2	4	4	4.62	-4.532	2	-0.044	2	FALSE	FALSE	0	Non-Mutagen
217	CC(=CCC[C@](C)(O)[C@H]1CC[C@@]2(C)[C@@H]1[C@H](O)C[C@@H]3[C@]4(C)CC[C@@H](O)C(C)(C)[C@H]4CC[C@@]23C)C	Xiyangshen	MOL011454	3	ESR1 ALOX12 PTGS2	3	3	5.789	-5.769	2	0.647	1	FALSE	FALSE	1	Non-Mutagen
218	CC1(C)CC[C@@]2(CC[C@@]3(C)C(=CC[C@@H]4[C@@]5(C)CC[C@H](O)C(C)(C)[C@@H]5CC[C@]34C)[C@@H]2C1)C(=O)[O-]	Niuxi	MOL012513	3	ALOX12 PTGS2 GABRG1	3	1	4.973	-6.963	1	0.506	1	FALSE	FALSE	0	Non-Mutagen
219	CC1(C)CC[C@]2(CC[C@]3(C)C(=CC[C@H]4[C@]5(C)CC[C@H](O)C(C)(C)[C@H]5CC[C@@]34C)[C@H]2C1)C(=O)[O-]	Niuxi	MOL012541	3	ALOX12 PTGS2 GABRG1	3	1	4.973	-6.963	1	0.506	1	FALSE	FALSE	0	Non-Mutagen
220	CC(=CC[C@H]1O[C@@]23C[C@@]4(CO2)[C@@H](CC[C@H]5[C@@]6(C)CC[C@@H](O)C(C)(C)[C@H]6CC[C@]45C)[C@@H]3[C@@]1(C)O)C	Dazao	MOL012959	3	ESR1 PTGS2 TNF	4	2	4.651	-6.15	1	0.342	1	FALSE	FALSE	0	Non-Mutagen
221	CC(=C[C@@H]1C[C@](C)(O)[C@@H]2[C@@H]3CC[C@@H]4[C@@]5(C)CC[C@H](O)C(C)(C)[C@@H]5CC[C@@]4(C)[C@@]36CO[C@@]2(C6)O1)C	Dazao	MOL012987	3	ESR1 PTGS2 TNF	4	2	4.392	-6.069	1	0.262	1	FALSE	FALSE	0	Non-Mutagen
222	CC(=C[C@@H]1C[C@@](C)(O)[C@@H]2[C@H]3CC[C@@H]4[C@]5(C)CC[C@@H](O)C(C)(C)[C@@H]5CC[C@@]4(C)[C@]36CO[C@]2(C6)O1)C	Dazao	MOL012989	3	ESR1 PTGS2 TNF	4	2	4.392	-6.069	1	0.262	1	FALSE	FALSE	0	Non-Mutagen
223	CC1=C2C[C@H]3C(=C)CCC[C@]3(C)C=C2OC1=O	Baishu	Molecule	3	ESR1 PTGS2 GABRG1	2	0	3.323	-4.788	2	0.458	1	FALSE	FALSE	0	Non-Mutagen
224	CC(C)[C@@H]1[C@H]2OC(=O)[C@@H]1[C@@H]3CC[C@@H]4C[N@+](C)(CC=C(C)C)[C@H]2[C@]34C	Shihu	N-Isopentenyl_dendrobine	3	ACHE BCHE CHRM2	3	0	2.498	-4.493	2	0.203	1	FALSE	FALSE	0	Non-Mutagen
225	CC(C)[C@@H]1[C@H]2OC(=O)[C@@H]1[C@@H]3CC[C@@H]4C[N@@+]5(CC=C(C)C)CCO[C@]25[C@]34C	Shihu	N-Isopentenyl_dendroxine	3	BCHE PTGS2 CHRM2	4	0	2.335	-4.663	2	0.012	1	FALSE	FALSE	0	Non-Mutagen
