# Supplementary material for: Identification of Multi-Target Anti-AD Chemical Constituents From Traditional Chinese Medicine Formulae by Integrating Virtual Screening and In Vitro Validation
Source: Front Pharmacol. 2021 Jul 16;12:709607. doi: 10.3389/fphar.2021.709607 (PMC8322649; doi:10.3389/fphar.2021.709607)
Supplement: Supplementary file 3 [file DataSheet1.ZIP]

Archive with 53 entries (52 files):
- Good and bad fragments of 52 targets/
- Good and bad fragments of 52 targets/ACAT1.html
- Good and bad fragments of 52 targets/ACHE.html
- Good and bad fragments of 52 targets/ADORA2A.html
- Good and bad fragments of 52 targets/ALOX12.html
- Good and bad fragments of 52 targets/APP.html
- Good and bad fragments of 52 targets/BACE1.html
- Good and bad fragments of 52 targets/BCHE.html
- Good and bad fragments of 52 targets/CDK5.html
- Good and bad fragments of 52 targets/CHRM1.html
- Good and bad fragments of 52 targets/CHRM2.html
- Good and bad fragments of 52 targets/CHRNA4.html
- Good and bad fragments of 52 targets/CHRNA7.html
- Good and bad fragments of 52 targets/CHUK.html
- Good and bad fragments of 52 targets/COMT.html
- Good and bad fragments of 52 targets/ESR1.html
- Good and bad fragments of 52 targets/GABBR1.html
- Good and bad fragments of 52 targets/GABRG1.html
- Good and bad fragments of 52 targets/GRIA1.html
- Good and bad fragments of 52 targets/GRIA2.html
- Good and bad fragments of 52 targets/GRIN1.html
- Good and bad fragments of 52 targets/GRM2.html
- Good and bad fragments of 52 targets/GRM3.html
- Good and bad fragments of 52 targets/GSK3B.html
- Good and bad fragments of 52 targets/HMGCS1.html
- Good and bad fragments of 52 targets/HRH3.html
- Good and bad fragments of 52 targets/HSP90AA1.html
- Good and bad fragments of 52 targets/HTR1A.html
- Good and bad fragments of 52 targets/HTR2A.html
- Good and bad fragments of 52 targets/HTR3A.html
- Good and bad fragments of 52 targets/HTR4.html
- Good and bad fragments of 52 targets/HTR6.html
- Good and bad fragments of 52 targets/IDE.html
- Good and bad fragments of 52 targets/IKBKB.html
- Good and bad fragments of 52 targets/MAOB.html
- Good and bad fragments of 52 targets/MAPK10.html
- Good and bad fragments of 52 targets/MAPK8.html
- Good and bad fragments of 52 targets/MAPK9.html
- Good and bad fragments of 52 targets/MAPKAPK3.html
- Good and bad fragments of 52 targets/MAPT.html
- Good and bad fragments of 52 targets/MPO.html
- Good and bad fragments of 52 targets/NOS2.html
- Good and bad fragments of 52 targets/PDE4A.html
- Good and bad fragments of 52 targets/PDE4B.html
- Good and bad fragments of 52 targets/PDE9A.html
- Good and bad fragments of 52 targets/PDHX.html
- Good and bad fragments of 52 targets/PIN1.html
- Good and bad fragments of 52 targets/PPARG.html
- Good and bad fragments of 52 targets/PPID.html
- Good and bad fragments of 52 targets/PSEN1.html
- Good and bad fragments of 52 targets/PTGS2.html
- Good and bad fragments of 52 targets/SIGMAR1.html
- Good and bad fragments of 52 targets/TNF.html
